# Supplementary material for: In Silico Studies of Four Compounds of Cecropia obtusifolia against Malaria Parasite
Source: Molecules. 2023 Oct 3;28(19):6912. doi: 10.3390/molecules28196912 (PMC10574735; doi:10.3390/molecules28196912)
Supplement: Supplementary file 1 [file molecules-28-06912-s001.zip]

Archive with 1 entries (1 files):
- molecules-2579678-supplementary.csv
