# Supplementary material for: In Silico Studies of Four Compounds of Cecropia obtusifolia against Malaria Parasite
Source: Molecules. 2023 Oct 3;28(19):6912. doi: 10.3390/molecules28196912 (PMC10574735; doi:10.3390/molecules28196912)
Supplement: Supplementary file 1 [file molecules-28-06912-s001.zip › molecules-2579678-supplementary.csv]

	smiles	LogS	LogD	LogP	Pgp-inh	Pgp-sub	HIA	F(20%)	F(30%)	Caco-2	MDCK	BBB	PPB	VDss	Fu	CYP1A2-inh	CYP1A2-sub	CYP2C19-inh	CYP2C19-sub	CYP2C9-inh	CYP2C9-sub	CYP2D6-inh	CYP2D6-sub	CYP3A4-inh	CYP3A4-sub	CL	T12	hERG	H-HT	DILI	Ames	ROA	FDAMDD	SkinSen	Carcinogenicity	EC	EI	Respiratory	BCF	IGC50	LC50	LC50DM	NR-AR	NR-AR-LBD	NR-AhR	NR-Aromatase	NR-ER	NR-ER-LBD	NR-PPAR-gamma
Ursolic acid	C[C@@H]1[C@H]2C3=CC[C@@H]4[C@@]5(C)CC[C@H](O)C(C)(C)[C@@H]5CC[C@@]4(C)[C@]3(C)CC[C@@]2(C(=O)O)CC[C@H]1C	-4.696	5.267	6.453	0.002	0	0.004	0.208	0.883	-5.396	1.03E-05	0.265	97.44%	0.672	2.43%	0.018	0.446	0.018	0.909	0.187	0.469	0.005	0.164	0.4	0.373	3.538	0.07	0.007	0.435	0.019	0.002	0.9	0.93	0.096	0.085	0.849	0.265	0.984	1.318	4.926	6.433	6.448	0.815	0.782	0.003	0.769	0.651	0.672	0.636
alfa amyrin	C[C@H]1[C@H](C)CC[C@]2(C)CC[C@]3(C)C(=CC[C@@H]4[C@@]5(C)CC[C@H](O)C(C)(C)[C@@H]5CC[C@]43C)[C@H]12	-6.665	6.085	7.603	0.03	0	0.003	0.973	0.942	-5.131	9.04E-06	0.056	97.63%	1.251	1.70%	0.05	0.465	0.105	0.957	0.169	0.246	0.091	0.565	0.642	0.73	5.609	0.075	0.042	0.156	0.014	0.001	0.31	0.937	0.474	0.012	0.713	0.617	0.959	3.462	5.567	7.039	6.867	0.049	0.204	0.005	0.43	0.302	0.384	0.025
Chrysin	O=c1cc(-c2ccccc2)oc2cc(O)cc(O)c12	-3.506	2.947	3.58	0.003	0.869	0.012	0.993	0.999	-4.874	1.33E-05	0.02	98.03%	0.493	2.78%	0.989	0.262	0.736	0.06	0.711	0.922	0.868	0.61	0.619	0.117	5.131	0.787	0.037	0.079	0.869	0.559	0.088	0.424	0.926	0.317	0.016	0.948	0.513	1.01	4.348	5.066	5.22	0.013	0.077	0.973	0.876	0.924	0.958	0.945
Isoorientin	O=c1cc(-c2ccc(O)c(O)c2)oc2cc(O)c([C@@H]3O[C@H](CO)[C@@H](O)[C@H](O)[C@H]3O)c(O)c12	-3.477	-0.147	0.708	0.009	0.993	0.909	0.991	1	-6.251	4.52E-06	0.011	90.58%	0.834	14.30%	0.156	0.041	0.021	0.05	0.049	0.264	0.03	0.162	0.043	0.011	4.067	0.823	0.214	0.133	0.966	0.729	0.025	0.019	0.92	0.037	0.003	0.628	0.051	0.923	4.172	4.991	5.747	0.039	0.299	0.835	0.889	0.605	0.693	0.794
[truncated: 40 more columns]
